# Supplementary material for: Evaluation of Cellular Immunity with ASFV Infection by Swine Leukocyte Antigen (SLA)—Peptide Tetramers
Source: Viruses. 2021 Nov 12;13(11):2264. doi: 10.3390/v13112264 (PMC8617699; doi:10.3390/v13112264)
Supplement: Supplementary file 1 [file viruses-13-02264-s001.zip]

Archive with 1 entries (1 files):
- viruses-1418455-supplementary.pdf
